# Supplementary material for: eNEMAL, an enhancer RNA transcribed from a distal MALAT1 enhancer, promotes NEAT1 long isoform expression
Source: PLoS One. 2021 May 21;16(5):e0251515. doi: 10.1371/journal.pone.0251515 (PMC8139514; doi:10.1371/journal.pone.0251515)
Supplement: S1 Table — (XLSX) [file pone.0251515.s006.xlsx]

## Sheet: S1 Table
	Homo_sapiens	Pan_troglodytes	Pan_paniscus	Gorilla_gorilla	Pongo_abelii	Nomascus_leucogenys	Macaca_nemestrina	Macaca_fascicularis	Macaca_mulatta	Papio_anubis	Rhinopithecus_roxellana	Theropithecus_gelada	Colobus_angolensis	Rhinopithecus_bieti	Piliocolobus_tephrosceles	Chlorocebus_sabaeus	Mandrillus_leucophaeus	Aotus_nancymaae	Callithrix_jacchus	Cebus_capucinus_imitator	Saimiri_boliviensis
Homo_sapiens	100	99.34	99.48	99.61	98.03	97.03	91.42	91.55	91.68	91.56	92.34	91.82	91.25	88.99	91.79	92.33	84.64	78.11	76.4	77.7	76.55
Pan_troglodytes	99.34	100	99.74	99.48	97.9	96.9	91.3	91.42	91.56	91.3	92.21	91.7	91.13	88.87	91.67	92.21	84.79	78	76.29	77.28	76.15
Pan_paniscus	99.48	99.74	100	99.48	97.9	96.9	91.3	91.42	91.56	91.57	92.21	91.7	91.13	88.87	91.67	92.21	84.79	78	76.29	77.56	76.29
Gorilla_gorilla	99.61	99.48	99.48	100	98.16	97.17	91.57	91.69	91.82	91.57	92.48	91.96	91.39	89.14	91.93	92.47	84.79	78	76.29	77.56	76.58
Pongo_abelii	98.03	97.9	97.9	98.16	100	96.91	91.34	91.46	91.59	91.34	92.25	91.73	91.16	88.92	91.7	92.24	84.45	77.82	76.12	77.79	76.25
Nomascus_leucogenys	97.03	96.9	96.9	97.17	96.91	100	91.51	91.63	91.77	91.51	92.58	91.91	91.46	89.44	92.02	92.43	84.29	77.9	75.73	77.59	75.85
Macaca_nemestrina	91.42	91.3	91.3	91.57	91.34	91.51	100	99.22	99.35	98.96	95.33	99.35	94.47	91.87	94.87	96.99	89.5	76.75	75.17	76.54	75.11
Macaca_fascicularis	91.55	91.42	91.42	91.69	91.46	91.63	99.22	100	99.61	98.95	95.32	99.35	94.46	91.86	94.86	96.99	89.34	76.31	74.73	76.5	75.07
Macaca_mulatta	91.68	91.56	91.56	91.82	91.59	91.77	99.35	99.61	100	99.08	95.45	99.48	94.59	91.99	94.99	97.12	89.48	76.72	74.86	76.64	75.07
Papio_anubis	91.56	91.3	91.57	91.57	91.34	91.51	98.96	98.95	99.08	100	95.33	99.61	94.47	91.87	94.87	96.99	89.36	76.75	75.17	76.96	75.25
Rhinopithecus_roxellana	92.34	92.21	92.21	92.48	92.25	92.58	95.33	95.32	95.45	95.33	100	95.73	97.2	96.26	97.86	96.39	85.93	77.05	75.17	76.85	74.96
Theropithecus_gelada	91.82	91.7	91.7	91.96	91.73	91.91	99.35	99.35	99.48	99.61	95.73	100	94.86	92.27	95.26	97.38	89.65	76.78	75.2	76.85	75.39
Colobus_angolensis	91.25	91.13	91.13	91.39	91.16	91.46	94.47	94.46	94.59	94.47	97.2	94.86	100	94.13	98.16	95.24	85.3	76.64	74.8	76.18	74.71
Rhinopithecus_bieti	88.99	88.87	88.87	89.14	88.92	89.44	91.87	91.86	91.99	91.87	96.26	92.27	94.13	100	94.51	92.91	82.2	77.08	74.38	76.17	74.56
Piliocolobus_tephrosceles	91.79	91.67	91.67	91.93	91.7	92.02	94.87	94.86	94.99	94.87	97.86	95.26	98.16	94.51	100	95.65	85.73	77.11	75.54	77.36	75.5
Chlorocebus_sabaeus	92.33	92.21	92.21	92.47	92.24	92.43	96.99	96.99	97.12	96.99	96.39	97.38	95.24	92.91	95.65	100	87.82	76.15	74.42	76.05	74.32
Mandrillus_leucophaeus	84.64	84.79	84.79	84.79	84.45	84.29	89.5	89.34	89.48	89.36	85.93	89.65	85.3	82.2	85.73	87.82	100	68.78	68.28	69.22	74.23
Aotus_nancymaae	78.11	78	78	78	77.82	77.9	76.75	76.31	76.72	76.75	77.05	76.78	76.64	77.08	77.11	76.15	68.78	100	81.93	83.33	81.9
Callithrix_jacchus	76.4	76.29	76.29	76.29	76.12	75.73	75.17	74.73	74.86	75.17	75.17	75.2	74.8	74.38	75.54	74.42	68.28	81.93	100	89.98	87.31
Cebus_capucinus_imitator	77.7	77.28	77.56	77.56	77.79	77.59	76.54	76.5	76.64	76.96	76.85	76.85	76.18	76.17	77.36	76.05	69.22	83.33	89.98	100	91.79
Saimiri_boliviensis	76.55	76.15	76.29	76.58	76.25	75.85	75.11	75.07	75.07	75.25	74.96	75.39	74.71	74.56	75.5	74.32	74.23	81.9	87.31	91.79	100
